# Supplementary material for: Genome-Wide Identification, Characterization and Expression Analysis of the CIPK Gene Family in Potato (Solanum tuberosum L.) and the Role of StCIPK10 in Response to Drought and Osmotic Stress
Source: Int J Mol Sci. 2021 Dec 16;22(24):13535. doi: 10.3390/ijms222413535 (PMC8708990; doi:10.3390/ijms222413535)
Supplement: Supplementary file 1 [file ijms-22-13535-s001.zip]

Archive with 9 entries (9 files):
- Figure S1  Gene localization and duplication analysis of StCIPK genes.tif
- Figure S2 Gene structure and conserved motif analyses of StCIPKs..tif
- Figure S3 CIPK domains in the StCIPK proteins.tif
- Figure S4 Schematic representation of cis-elements detected in StCIPK gene promoters using PlantCARE..tif
- Table S1 Duplication information for the CIPK family in potato and Arabidopsis thaliana. .pdf
- Table S2 Conserved motifs of 27 StCIPK genes in potato..pdf
- Table S3 Cis-elements in StCIPK promoter regions, including sequence and function..pdf
- Table S4 CBL gene family in potato.pdf
- Table S5. Sequences of the primers used in this study.pdf
